# Supplementary material for: Euterpe oleracea Mart. Bioactive Molecules: Promising Agents to Modulate the NLRP3 Inflammasome
Source: Biology (Basel). 2024 Sep 17;13(9):729. doi: 10.3390/biology13090729 (PMC11428631; doi:10.3390/biology13090729)
Supplement: Supplementary file 1 [file biology-13-00729-s001.zip]

Archive with 1 entries (1 files):
- biology-3172690-supplementary.pdf
